# Supplementary material for: The Alpha 7 Nicotinic Acetylcholine Receptor Does Not Affect Neonatal Brain Injury
Source: Biomedicines. 2022 Aug 19;10(8):2023. doi: 10.3390/biomedicines10082023 (PMC9405910; doi:10.3390/biomedicines10082023)
Supplement: Supplementary file 1 [file biomedicines-10-02023-s001.zip]

Archive with 1 entries (1 files):
- biomedicines-1835920-supplementary.pdf
